# Supplementary material for: Many faces of survey equipment failures during marine research at sea—Risk analysis
Source: PLoS One. 2022 Aug 26;17(8):e0272960. doi: 10.1371/journal.pone.0272960 (PMC9422978; doi:10.1371/journal.pone.0272960)
Supplement: S1 Data — (XLS) [file pone.0272960.s001.xls]

## Sheet: Liczba odpowiedzi 1
Time stamp	You are employed as ?	How long have you been working at sea?	Have you participated in a project works in which had to be stopped due to a failure of the research vessel?	Have you participated in a project the works in which had to be stopped due to a failure of the measuring equipment requiring a return to the port?	Describe the most common measuring equipment failures you have encountered while working at sea:	Describe the most memorable equipment failure onboard a vessel that you have witnessed. What caused the failure?	What do you think is the most common cause of measuring equipment failures? (assess factors from 1 - the least common to 5 - the most common)	What do you think is the most common cause of measuring equipment failures? (assess factors from 1 - the least common to 5 - the most common) [forces of nature]	What do you think is the most common cause of measuring equipment failures? (assess factors from 1 - the least common to 5 - the most common) [technical factor]	What do you think is the most common human factor contributing to equipment failures (you can choose multiple answers:	lack of qualifications or good training	rush	no compliance with the procedures	fatigue	poor work organization	other	What do you think is the most common technical factor contributing to equipment failures?	other	What do you think are the most common forces of nature contributing to equipment failures?	other	List/describe the failures of measuring equipment caused by the forces of nature that you have witnessed:	In which sea basins were the projects you have participated in implemented?
2021-03-31 18:49:30	Surveyor	over 10 years	Yes	Yes	Flexible connections, subcon.	Main engine failure.	2	2	3	lack of caution					poor work organisation		inadequate tools or instrumentsnarzędzia		sudden change of weather conditions		Breakage of optical fibers after the hit of a high wave.	Various.
2021-04-01 09:21:07	Surveyor	over 10 years	Yes	Yes	electricity	breaking the vibrator probe off the cable	3	3	3							accumulation of several factors	other	intensive exploitation	other	waving, wind	breaking of the meteor buoy	Baltic Sea, North Sea
2021-04-01 12:13:49	analysts and sample taker	1-5 years	Yes	Yes	Forgotten equipment	electric fire while the ship was in port	4	4	4	lack of caution	lack of qualifications or good training	rush		fatigue			tools or instruments in poor technical conditionnarzędzia		sudden change of weather conditions		freezing water in the water collecting rosette (which did not stop work)	Baltic Sea
2021-04-01 12:54:54	Surveyor	over 10 years	No	Yes	Inability to turn on the sonar, errors in the MBES head (normalization error), one of the sensors in the magnetometer is out of order, no communication with the magnetometer. Breakage of the magnetometer. Breakup of Subbottom Profiler	Unable to turn on sonar	4	1	4	lack of caution	lack of qualifications or good training					Operation under stress, the need to keep the sonar low to the bottom. Also lack of communication between the measurement team and the ship's crew. The inability of a sailor to issue sonar, which resulted in hitting the sonar on the side of the ship. Taking risky maneuvers near the buoy as a result of breaking the magnetometers.	tools or instruments in poor technical conditionnarzędzia		other	The presence of refraction in the sonar image forces you to manipulate the height of the sonar above the bottom to get the most correct image possible, sometimes it forces the sonar to be kept very low, which increases the risk of hitting the bottom or an obstacle.	SBP broken due to bad weather conditions.	Baltic Sea, Gdańsk Bay, Faresund Area in Norway, Green Area Area in Denmark, Bornholm Area, Sasnitz and Lubmina Area, North Sea
2021-04-01 12:55:07	analysts and sample taker	over 10 years	Yes	Yes	Water enters the survey instruments.	Damage to the rosette with bathometers. Bad weather conditions.	4	2	4	lack of caution	lack of qualifications or good training	rush					tools or instruments in poor technical conditionnarzędzia		swell		The impact of the rosette with batometers against the ship's side.	Baltic Sea, North Sea, Arctic Sea
2021-04-02 12:32:45	Surveyor	over 10 years	Yes	Yes	Breakage of the rope, entry of the equipment into the pulley	Broken rope	5	1	1	lack of caution	lack of qualifications or good training			fatigue			tools or instruments in poor technical conditionnarzędzia		swell		.	Baltic Sea
2021-04-06 13:15:08	Scientist	over 10 years	Yes	Yes	question for surveyors	the surveyor forgot to take spare parts for the equipment for testing	5	2	1			rush		fatigue			tools or instruments in poor technical conditionnarzędzia		sudden change of weather conditions		-	Baltic Sea
2021-04-06 13:17:23	Scientist	over 10 years	Yes	Yes	CTD probe inoperative, no battery, e.g. in depth gauge, pH meter,	power failure (fuses) and the inability to use the ROV, defective positioning system	4	2	3	lack of caution		rush			poor work organisation		tools or instruments in poor technical conditionnarzędzia		sudden change of weather conditions		-	Baltic Sea
2021-04-06 13:19:32	Surveyor	over 10 years	Yes	Yes	communication interruption (software), lost hardware, hardware damage	lost equipment	4	4	4	lack of caution	lack of qualifications or good training		no compliance with the procedures				tools or instruments in poor technical conditionnarzędzia		other	simply bad weather conditions (wind, wave)	damage to the Van Veen bucket against the ship's side, damage to the CTD probe against the ship's side,	Vistula Lagoon, Zatoka Pucka, Zatoka Gdańsk, Ławica Słupska, Ławica Odrzana, Ławica Środkowa, coastal waters of the Baltic Sea, Spit of the Vistula, Mouth of the Vistula, Zalew Szczeciński, fields for wind farms, other
2021-04-06 13:28:52	Surveyor	5-10 years	No	No	Mechanical damage	The ctd probe in the propeller of the ship	4	1	3	lack of caution				fatigue	poor work organisation		other	A space not adapted to the requirements of ABP	swell		CTD probe in the ship's bolt, van veen scoop bent by hitting the ship's side during release and hauling	Baltic Sea
2021-04-07 11:44:28	Crew member	over 10 years	Yes	Yes	Associated with seismic cables, most commonly entanglement, fouling, and others most often caused by depth.	Destruction of the survey equipment by the belaying unit, which affected the equipment.	4	3	3	lack of caution				fatigue			tools or instruments in poor technical conditionnarzędzia		sudden change of weather conditions		The failure (damage) of the equipment was caused by storming in bad weather conditions with the equipment on display.	North Sea, Baltic Sea, Atlantic Ocean, Indian Ocean, Gulf of Mexico and more.
2021-04-07 12:06:40	Surveyor	over 10 years	Yes	Yes	hit, breakage of the cable line of towed measuring devices	ROV got entangled in fishing nets (on the wreck) at a depth of 60 m and the intervention of technical divers was needed	5	4	3	lack of caution	lack of qualifications or good training					no competent person on board	other	lack of regular inspections and testing of instruments before taking measurements	other	incorrect reading of weather forecasts	ignoring the dead wave and continuing the measurements with the core probe - it was impossible to control when pulling the probe	Baltic Sea, North Sea, Mediterranean Sea
2021-04-07 16:16:29	Surveyor	over 10 years	Yes	Yes	rope breakage, equipment drowning, cables entangled in the unit propeller	the weather conditions broke the rope with the equipment	1	5	2			rush					other	material fatigue	swell		tension and breakage of the vibroplate rope	Baltic Sea, North Sea
2021-04-07 17:39:39	Surveyor	5-10 years	Yes	Yes	damage to the poles and CPT terminals, entanglement of the cable in the bolt	cable entanglement in the bolt due to insufficient tension	5	2	2	lack of caution	lack of qualifications or good training						other	unit unsuitable for survey	swell		swing of equipment and impacts on ship structures	North Sea, Baltic Sea, Mediterranean Sea
2021-04-08 14:18:03	Surveyor	1-5 years	Yes	Yes	breakage of the rope on which the equipment is towed	Breakage of the rope when hauling the sonar onto the deck; the wave rocked the ship and it was impossible to control the equipment; breaking off the line of a secci disc that has sailed away; line entanglement in the rig	5	4	3	lack of caution	lack of qualifications or good training				poor work organisation		tools or instruments in poor technical conditionnarzędzia		sudden change of weather conditions		Rocking of equipment hanging on the rope when hauled onto the deck and its mechanical damage from impacts; bad protection of the equipment in case of high waves - the refrigerator with glass containers with water samples overturned	Baltic Sea
2021-04-10 20:16:01	Surveyor	over 10 years	Yes	Yes	Damage to cables that cannot be repaired immediately.	There was no failure that I would particularly remember. Most of them were minor, but from the point of view of the efficiency of the device, significant failures.	2	3	5						poor work organisation		tools or instruments in poor technical conditionnarzędzia		other	Long-term survey in unfavorable weather conditions.	Damage to the frame securing the device to the ship's hull.	Mainly the Baltic Sea
2021-04-12 16:14:04	Crew member	over 10 years	Yes	Yes	USBL positioning equipment failure, failure of elevator controllers and equipment winches	Cable unsealing. It was necessary to return to the port and perform a tight connection again (from failure to return for tests 36h)	3	1	1	lack of caution		rush		fatigue	poor work organisation		tools or instruments in poor technical conditionnarzędzia		other	Difficult working conditions: water, temperature, vibrations, loads	I have not witnessed a failure of the measuring equipment due to natural forces	The Baltic Sea with the Bay of Gdańsk, the North Sea, part of the SE.
2021-04-14 08:52:05	Surveyor	over 10 years	Yes	Yes	cable line	Breaking the vibro probe at the bottom. The ship drifts and starts the hauling maneuver at the wrong angle.	4	3	2	lack of caution	lack of qualifications or good training	rush	no compliance with the procedures	fatigue	poor work organisation		tools or instruments in poor technical conditionnarzędzia		sudden change of weather conditions		SBP swinging on a dead wave when deployed	Baltic Sea, North Sea, Mediterranean Sea
2021-04-14 09:16:26	Surveyor	1-5 years	No	Yes	CODa crash, computer crash	cutting / tearing / detaching the connector between the sonar and the cable line	3	1	3	lack of caution				fatigue			other	equipment failure due to use, e.g. something detached, unscrewed, despite repair and proper installation, the cable connection with the equipment breaks down, etc.	other	I have not encountered such a failure	I have not witnessed such a failure	Baltic Sea, North Sea
2021-04-14 09:22:14	Surveyor	1-5 years	Yes	Yes	Broken communication on the towed device - elevator line	strike of a multi-beam sonar on a limb protruding from the bottom. Cause - unknown bathymetry and too close to the shore	3	3	5	lack of caution							other	consumption of individual elements	sudden change of weather conditions		damage to rosette bathometers caused by a sudden change in weather conditions	The Baltic Sea, the Szczecin Lagoon, Kattegat
2021-04-14 09:47:42	Surveyor	1-5 years	No	Yes	Cracked nib, cut umbilical, broken CPT mast, broken chains	The CPT mast is jammed in a frame welded to the edge of the moonpool. The mast has been bent, the fastener (crown) and the poles inside the mast broke. The nearshore situation	3	3	3	lack of caution	lack of qualifications or good training			fatigue			tools or instruments in poor technical conditionnarzędzia		other	Strong currents	A gust of wind pulled the vibro on the chains securing the stern, the 2 cm chain broke like a thread	Baltic Sea, North Sea
2021-04-14 11:37:38	Surveyor	5-10 years	Yes	Yes	hard to say sometimes electronics sometimes mechanical, for example, bending a bucket on a stone	e.g. pipe bending on the boxcore due to objects lying in the shallow layers of the bottom	1	1	1							independent factors	other	independent factors, simply technical failure	other	I have not witnessed a failure caused by the above-mentioned factors	-	Baltic Sea
2021-04-14 11:39:27	Surveyor	1-5 years	Yes	Yes	loss of connection, lack of communication, data transmission error (e.g. navigation), mechanical damage (collision with an underwater target)	loss of communication with the USBL system, the reason was, despite checking all possible cable connections, not noticing any play on the main plug from the head (huge and looking impossible to loosen, because there is usually a latch / nut), it caused a long stoppage in survey	3	3	3	lack of caution	lack of qualifications or good training	rush	no compliance with the procedures	fatigue	poor work organisation	false belief that the task will be done better with own method than recommended by an experienced supervisor - arrogance and ignorance, i.e. being an omniscient asshole	tools or instruments in poor technical conditionnarzędzia		sudden change of weather conditions		I cannot recall the failure of the equipment, but certainly during the worsened weather conditions there was a risk of mechanical damage (swinging, high stresses) and a danger for people on board, if it counts for equipment failure, it was: the ship was pushed in the DP by the increasing wind during retrieval the core with a vibroplate in a relatively shallow body of water, the result was the til…	Baltic Sea
2021-04-14 18:24:47	Surveyor	1-5 years	Yes	No	Software problems	breakage of the cable and sonar loss	3	5	5	lack of caution	lack of qualifications or good training	rush					tools or instruments in poor technical conditionnarzędzia		other	Floating at sea in various conditions can be a cause for some equipment failures (we are talking about equipment that is not related to the sea, but is used in the work of a surveyor, e.g. monitors, PC units, cable plugs, etc.)	-	Baltic Sea
2021-04-14 20:13:41	Surveyor	5-10 years	Yes	Yes	Gradiometer based cable tracker failing to perform as claimed	Brand new ROV failing suffered complete Comms and telemetry failure when switched on	4	2	3		lack of qualifications or good training			fatigue	poor work organisation		tools or instruments in poor technical conditionnarzędzia		other	Failure to adhere to project started max conditions	Unusable magnetometer data	North sea
2021-04-14 20:14:09	Surveyor	over 10 years	No	Yes	Towfish termination and winches	-	4	3	4	lack of caution			no compliance with the procedures				tools or instruments in poor technical conditionnarzędzia		other	Salt and poor maintenance combination	-	North Sea, W-Africa, Baltic to gulf of finland
2021-04-14 20:34:23	Survey manager	5-10 years	Yes	Yes	Towed equipment failure (sidescan, magnetometer,...)	Fish stuck in altitude control flap of a scanfish causing malfunction	3	2	4		lack of qualifications or good training				poor work organisation		tools or instruments in poor technical conditionnarzędzia		sudden change of weather conditions		X	North Sea, Mediterean Sea, Chinese Sea
2021-04-15 06:54:52	Surveyor	5-10 years	No	Yes	Mbes failure	Solid HR streamer chopped by propeller, human error	3	2	4	lack of caution			no compliance with the procedures		poor work organisation		tools or instruments in poor technical conditionnarzędzia		sudden change of weather conditions		Survey pole with usbl was torn from the vessel during the storm. Top side equipment brake down during really hot weather.	North sea, Kara sea, Japanese sea, sea of Ohotsk, south-china sea.
2021-04-15 08:23:58	Surveyor	1-5 years	Yes	Yes	Cable line damage, sonar breakage, head hit (MBES, USBL) the seabed	Breaking off hydrophones from the underwater positioning system as a result of influencing a drifting object	4	2	3	lack of caution	lack of qualifications or good training			fatigue			inadequate tools or instrumentsnarzędzia		swell		Damage to equipment when taking out of water	Baltic Sea
2021-04-15 08:40:49	Technician	5-10 years	Yes	No	Positioning Equipment (C-nav, Veripos, Starpack)	Complete loss of Inertial navigation and position for 24 hours, Cause unknown, possible Subsea Naval interference, Equipment stopped and restarted 24 hours later as though nothing had happened	5	2	3		lack of qualifications or good training		no compliance with the procedures		poor work organisation		tools or instruments in poor technical conditionnarzędzia		sudden change of weather conditions		Not witnessed any Force of nature failures	North sea, Baltic, Mediterranean, Adriatic, Caribbean, Atlantic, Norwegian, Barents, Gulf of Guinea, Caspian, and Scotia
2021-04-15 08:58:15	Technician	5-10 years	Yes	Yes	Operator error, damage due to floating debris, fatigue, poor workmanship, incorrect use. Hardware latent failures	incompetant moron trying to deploy towed sensor	4	2	3	lack of caution	lack of qualifications or good training			fatigue		Incompetance	other	Poor training	other	High wind	damage due to wind, poorly secured cables damaged	North and South Atlantic, north sea, GOM, Baltic, Arctic oceans
2021-04-15 09:33:11	Surveyor	over 10 years	Yes	Yes	Acoustic positioning systems	Loss of acoustic signal due to battery failure	3	3	3	lack of caution	lack of qualifications or good training	rush	no compliance with the procedures		poor work organisation		inadequate tools or instrumentsnarzędzia		swell		Unable to detect return signal from acoustic beacons to due inclement weather	Tyrennian sea, North Sea, China Sea and west coast of africa
2021-04-15 09:41:39	Technician	5-10 years	Yes	Yes	Hitting the bottom with the equipment, screwing the cable into the crane block	Damage to the CPT taper during screwing in. The cone was screwed in and out many times, which could have had an impact on breaking the cables inside. This could be due to rush, employee fatigue or material fatigue.	4	2	4	lack of caution	lack of qualifications or good training	rush	no compliance with the procedures	fatigue	poor work organisation		tools or instruments in poor technical conditionnarzędzia		other	Sea salt and strong waves	the breaking off and sail off the buoy	Morze Bałtyckie, cieśnina Dardanele
2021-04-15 09:44:49	Surveyor	over 10 years	Yes	No	Cables malfunctioning and secondary equipment itself	Multiplexers malfunctioning and no spares	4	2	3		lack of qualifications or good training						tools or instruments in poor technical conditionnarzędzia		sudden change of weather conditions		Breaking of arms on which equipment is located / cables malfunctions	North Sea
2021-04-15 11:36:53	Surveyor	over 10 years	Yes	Yes	Leaks and punctures in connectors and cables	Breakage of the USBL mounting system - mounting system fatigue from vibration	4	5	4	lack of caution	lack of qualifications or good training		no compliance with the procedures				tools or instruments in poor technical conditionnarzędzia		sudden change of weather conditions		Equipment damage when retrieving a towed sonar due to a change in weather	Baltic Sea, North Sea
2021-04-15 14:11:58	Technician	over 10 years	Yes	Yes	General lack of spares whether not enough sections for uhr/hr seismic or failure of sonar (sss) when crashed by peoplw not paying proper attention	Block failure during piston coring in greenland, only minor injuries but close to fatalities if people under the dynema	4	3	3	lack of caution	lack of qualifications or good training	rush	no compliance with the procedures		poor work organisation		tools or instruments in poor technical conditionnarzędzia		other	Survey crew not backing themselves to make the correct decision at a time to recover prior to things getting too dangerous for personnel and equipment to be recovered safely in increasing weather, also poor vessel handling, lack of attention	None really as with my experience i will pull equipment prior to becoming a hazard to equipment/colleagues, after 25 years+ i realise HSE can also be a good friend!!	Everywhere except antartica
2021-04-16 08:02:15	analysts and sample taker	5-10 years	No	No	Problems with the probe or rosette operating system.	Problem with water intake through the rosette. Problem with drivers in the program.	5	3	4	lack of caution	lack of qualifications or good training	rush	no compliance with the procedures	fatigue	poor work organisation		tools or instruments in poor technical conditionnarzędzia		swell		-	Baltic Sea
2021-04-16 23:00:56	Surveyor	over 10 years	Yes	No	SSS / Magnetometer	Damage of towing equipment ( sss, mag ) due to touching hard seabed or seabed features	3	4	3	lack of caution		rush			poor work organisation		inadequate tools or instrumentsnarzędzia		sudden change of weather conditions		Snatching of towing equipment due to rough weather	North Sea
2021-04-16 23:35:07	Surveyor	over 10 years	Yes	Yes	Failures in old echosounders electronics, failures with data cables of winches	Once we lost a complete 6km length hydrophone cable. It was a very windy night, the sea was rough and maybe the cable was not properly tied	3	5	2	lack of caution			no compliance with the procedures				tools or instruments in poor technical conditionnarzędzia		sudden change of weather conditions		Lost of some equipment (the 6km hydrophone cable, for example), some equipment that falls to the ground due to the movement of the vessel	Antartic Ocean, South Athlantic Ocean, Pacific Ocean, North Atlantic, Caribean Sea, Indic Sea, Mediterranean Sea
2021-04-17 08:30:48	Surveyor	1-5 years	Yes	Yes	Cable damage	Damage to the STR elevator, first slip ring, then bulkhead. Before we got to where the failure lay, termination was made a dozen times and we lost a lot of time.	4	5	2		lack of qualifications or good training		no compliance with the procedures	fatigue			tools or instruments in poor technical conditionnarzędzia		other	work in bad weather conditions	It has never happened to me personally, I saw other equipment hitting the side or falling on the deck. Sometimes there is a mess in the survey room in transit from the survey area. Bad weather also affects the faster operation of the equipment - the destruction of mechanical and cable connections, which later lead to a faster failure.	Baltic Sea
2021-04-17 09:37:57	Technician	over 10 years	Yes	Yes	Electrical failures, due to mech/electric overloads or saltwater intrusion in connections.	Little dent causing noise on ek38, very hard to find	3	3	4	lack of caution	lack of qualifications or good training	rush					tools or instruments in poor technical conditionnarzędzia		other	Salt water	Malfunction	Norwegian sea, N. Atlantic
2021-04-17 10:43:59	Scientist	over 10 years	Yes	Yes	CTD problems, ROV problems, corer/samplers breaks, geophysical equipment malfunctions	ROV motor failure due to age	4	4	5	lack of caution	lack of qualifications or good training	rush			poor work organisation		tools or instruments in poor technical conditionnarzędzia		swell		high swell resulted in pushing CTD under the vessel, crashed and several bottles were released to the sea	Mediterranean Sea, Black Sea
2021-04-17 17:11:20	Technician	over 10 years	Yes	No	Breakage of Pigtails and air gun holding wires, due to the periodic fatigue of the material due to the effects of the sea and the firing of high pressure air.	Streamer break, due to rough seas, 2.4km streamer lost	1	3	1					fatigue			tools or instruments in poor technical conditionnarzędzia		sudden change of weather conditions		Breakage of towed equipment holding wires Internal breakage of coaxial wires due to elongation Oscillation fatigue of materials	Mediterranean Sea Atlantic Ocean Pacific Ocean Antartic Ocean
2021-04-18 09:48:18	RV Manager	over 10 years	No	Yes	There is no "most common" occurence. The equipment that is used the most, usually have least failures, but still they do. Cable connection problems on CTD or towed vehicles are common. Most frequent failures are to equipment that is used very seldom.	Last fall we had a wreck/benthic surveying cruise. At harbor our MBES tested totally OK, but net morning the transducer was dead. We had to go to a port, had the local (very competent) representative come over and look at the unit, to no avail. It had tobe removed from drop keel and go to manufacturer in US. Whole week of cruise lost due to that. We received a new transducer. No actual explanatio…	3	2	4		lack of qualifications or good training		no compliance with the procedures				other	Mostly wear and tear	other	ice, adverse conditions due to frost	ice crushing against the side of ship, pressing ctd cable	Baltic Sea
2021-04-19 09:15:04	manufacturer	over 10 years	Yes	Yes	winch/wire failure	Failure of piston coring winch. Exceeded working load	1	1	5		lack of qualifications or good training						other	Pushing limit of equipment capability	sudden change of weather conditions		Loss of free floating equipment during recovery due to worsening weather conditions - usually with failing light	Atlantic Ocean, Indian Ocean, Arctic Ocean, Antarctic Ocean, Pacific Ocean
2021-04-19 12:25:24	Surveyor	over 10 years	Yes	No	Cable connector failures	Numerous subsea cables	2	4	4		lack of qualifications or good training		no compliance with the procedures				tools or instruments in poor technical conditionnarzędzia		other	Water pressure and temperature	Subsea cabling most common.	W Africa, N Sea, Baltic, Med, NW Aus
2021-04-19 17:40:49	Post-processor	over 10 years	Yes	Yes	Broken cable	Couses experiences Young surveyors	3	2	2	lack of caution	lack of qualifications or good training				poor work organisation		inadequate tools or instrumentsnarzędzia		sudden change of weather conditions		Broken towfish during big waves	Baltic sea, North sea, cannakale canal,Rhein
2021-04-19 21:26:53	Surveyor	over 10 years	Yes	Yes	Leaks	Thruster and cable gyro failure in a brand new rov near Cadiz.	3	4	3	lack of caution		rush	no compliance with the procedures	fatigue			inadequate tools or instrumentsnarzędzia		sudden change of weather conditions		Nagłe szkwały	Baltic Sea, North Sea
2021-04-21 13:16:17	Surveyor	1-5 years	Yes	Yes	cable break, short circuit in the cable, no contact with the measuring device	the sonar was broken from the cable line - the cause was human error	3	2	4	lack of caution		rush					tools or instruments in poor technical conditionnarzędzia		sudden change of weather conditions		Uderzenie sprzętem holowanym o dno	Morze Bałtyckie, Morze Północne
2021-04-21 14:58:26	Technician	1-5 years	No	No	The most common failure is in the seismic acquisition system or navigation system	The most important was once that the acquisition system gave a failure so we had to recover all the equipment at sea, repair it and deploy it again, losing a huge amount of time.	1	2	3			rush					tools or instruments in poor technical conditionnarzędzia		sudden change of weather conditions		There are two possible options. First is a lack of acquisition due to a failure in the acquisition system. The second one is a very bad quality in data during the aquisition	Antarctic Sea and Atlantic Sea
2021-04-21 15:03:03	Surveyor	over 10 years	Yes	Yes	Electronics and software systems are frequently tested and we usually load spares on board as they have low dimensions. If costs of the spare units are reasonable, we keep always one on board. The most common measuring equipment failures are the one that we don't have spares. As soon a main power supply card is fused or towed equipment is damaged, we had to stop acquisition operation/production i…	Once a fiber optics card failed o our sparker seismic main power supply. As we had no spare on board we had to stop all operations, port call was managed on board to replace this unit by another supplied by manufacturer. Another time, we had to stop seismic operations earlier as the single high pressure compressor was damaged and we had no other choice. It also happened when the main high pressur…	1	4	5				no compliance with the procedures	fatigue	poor work organisation		other	stress, extend life period over factory recommendations, and poor maintenance	swell		When the towed equipment catches floating or semi-submerged human rubbish or abandoned fishing arts, it suffers awful damages. We usually deploy and tow the equipment for continuous several days. Also, if sea conditions suddenly change the stress over these devices produces damages and reduces life operation timing.	All seas where IPs and Private Companies required my services as geophysics surveyor, acquisition engineer, QC and party chief (Acoustics, bottom samples, seismics, ...).
2021-04-21 22:42:14	Crew member	over 10 years	No	Yes	Damaged communicstions cables either due to stress ,incorrect mating, nicks in cable causing water ingress or damaged slip rings.	We lost the trawl net and attached Mayport sensors and ctd...we struggled to retrieve the equipment for hours but fortunately we knew where the equipment was bcos the Mayport established comms as soon as we were in acoustic range...after several attempts we managed to hook it and retrieve the net and all sensors..and the next day we were surveying again.	3	3	3	lack of caution		rush		fatigue			tools or instruments in poor technical conditionnarzędzia		sudden change of weather conditions		Swift current change of direction caused a sensor to be swept under the vessel and into the propeller	South Africa
2021-04-21 22:50:35	Technician	over 10 years	Yes	Yes	General IT infrastructure failure early on a decade ago. We have curbed this and now have near 100% uptime due to ruggedized, redundant, and enterprise IT infrastructure and monitoring. The upfront cost was huge, BUT we provided data that loss of ship time at sea is even more expensive. Due to this, we were able to provide scientists extra days at sea they usually anticipate for the usual failure…	Go with reputable vendors. Always. Our previous program manager purchased an ROV on the cheap, and the product we received was a total headache. We spent 10x time and money than if we were upfront with a reputable company that was more expensive, but reliable. The ROV we received failed on the first day of operation. It literally fell apart, where the owner of the company was driving the ROV to s…	2	3	3		lack of qualifications or good training	rush			poor work organisation		other	Lack of redundancy and poor networking/IT infrastructure.	other	Lightening, and subzero temperatures	This has been very rare. I've encountered some failure with meteorological systems due to freezing temperatures in the Arctic, and one failure due to a lightening strike. We purchased more robust and reliable wind/humidity/temperature sensors that operated well in freezing temperatures.	Everywhere. Arctic ocean, all the oceans.
2021-04-21 22:58:17	Scientist	over 10 years	Yes	Yes	GPS, but it's much better now. Multibeam failed in port tests, cruise cancelled.	Core winch run away. GPS showing ship right turn to port and moving at 100 kts!	1	1	4		lack of qualifications or good training	rush				Poor design of new Research instruments	other	Newly designed equipment or systems. "Bleeding Edge"	other	corrosion	Container getting loose on deck due to storm, ship running aground, Pirate attack,	Indian Ocean, South and North Pacific, North Atlantic, Bearing Sea, Gulf of Aden, Caribe Sea, Gulf of Alaska, South China Sea etc.
2021-04-21 23:27:26	Scientist	over 10 years	Yes	Yes	Winch failure for CTD casts	A free-floating, acoustically tracked current profiler (Pegasus) into the vessel propellors	5	4	3	lack of caution			no compliance with the procedures				inadequate tools or instrumentsnarzędzia		sudden change of weather conditions		Strong current causes CTD cable to go under ship. Equipment inadequately secured prior to foul weather. Flow-through sensors clogged by bio-foulants.	Equatorial Atlantic & Pacific
2021-04-22 00:32:36	Crew member	1-5 years	No	No	beam trawl hookups when doing fish surveys ( but this is expected). CTD O2 sensors.	Our C-band Doppler weather research radar failed when a bearing cracked in heavy seas. Once we lost a triaxus when the coupling broke. Oh, and a winch failure leading to uncontrolled spooling out. I've actually seen this twice, with different types of winches - neither ended up with equipment loss, but they were both pretty tense times.	4	3	2							poor understanding of the hostile environment that equipment is going to be deployed into	other	contamination in the work environment. we once had a sensor fail due to an eyelash left on a seal resulting in water ingress at 9000m	other	sub zero temperatures + high wind and wave conditions	Weather radar (see above), also equipment that strikes the ship's side when being deployed or retrieved in high seas. High wind pushing the vessel over the deployed line of some overboard equipment.	Southern ocean, Indian ocean, Pacific ocean, Tasman sea, Timor sea, Coral sea
2021-04-22 01:16:16	Crew member	5-10 years	Yes	Yes	Failures of the CTD, when a backup CTD is not available, and no other instruments are being used.	A scientist's costumed designed instrument, it kept failing, and we had to return to port several times to get spare parts.	4	2	4		lack of qualifications or good training	rush			poor work organisation		tools or instruments in poor technical conditionnarzędzia		sudden change of weather conditions		New scientists not being prepared for the nature of overboard operations on a research vessel. Also, sometimes the ocean swallows equipment. I tell people if you can't afford to lose the instrument then you shouldn't put it into the ocean.	Gulf of Mexico, Atlantic, and Bering Sea
2021-04-22 02:03:43	Technician	over 10 years	Yes	Yes	An oceanographic winch.	Failure of the main engines.	3	1	2		lack of qualifications or good training		no compliance with the procedures				tools or instruments in poor technical conditionnarzędzia		sudden change of weather conditions		Sudden severe weather over stressing equipment before recovery could be completed.	All over the world.
2021-04-22 05:45:22	Surveyor	over 10 years	Yes	Yes	Sensor failures on CTD, equipment lost on parted wire.	complete loss of coring rig after wire break at 37,000 lbs tension	4	2	3		lack of qualifications or good training		no compliance with the procedures	fatigue			inadequate tools or instrumentsnarzędzia		other	equipment operated on edge of permissable conditions that worsen during operations		Atlantic/Pacific/Antarctic
2021-04-22 06:17:00	Technician	over 10 years	Yes	No	Wind and CTD sensors, but we always take complete spare CTD/rosette(s) and additional spare sensors. Most research voyages are multi disciplinary and we move into other operations while we repair a malfunctioning item. We have redundant sensors for higher failure items like wind sensors.	Ship grounding (total loss) after dragging anchor - poor operational decisions. Flooding of underwater equipment- inadequate commissioning and training. Termination failure (loss of CTD/rosette) - inadequate testing.	2	2	2	lack of caution		rush					other	Poorly selected or installed equipment	other	The selection/design/process should take into account these forces of nature - at least to bring risk down to an acceptable level.	Loss of net systems due to unknown bottom snags - this occurs more commonly in research trawling. Rough weather and ice conditions limit recovery options.	Southern Ocean, Indian, Pacific, Tasman Sea, antarctic coastal
2021-04-22 09:20:36	analysts and sample taker	1-5 years	No	Yes	Issues with the CTD not working, issues with differences in salinity on 2 CTD's	nearly losing a CTD carousel. due to going to close to the bottom of the sea	4	4	3	lack of caution	lack of qualifications or good training	rush	no compliance with the procedures				tools or instruments in poor technical conditionnarzędzia		sudden change of weather conditions		biofouling clodding inlets of pumps- heavy weather breaking brackets so sensors get lost (buoy)	North sea- North atlantic ocean
2021-04-22 09:31:38	Surveyor	over 10 years	Yes	No	Electrical noise in streamer	A sparker power source failure.Unknown origin	4	3	2	lack of caution		rush		fatigue			tools or instruments in poor technical conditionnarzędzia		sudden change of weather conditions		Streamer line and gun arrays crossed, noise in the streamer channels, recovery problems	All around the world
2021-04-22 09:40:31	Surveyor	5-10 years	Yes	Yes	Equipment fails (technical failure)	ROV motor drowned. The ROV was not working properly, so many repairs were done. During 1, the motor was not well put back together and seawater flooded it.	4	4	2	lack of caution		rush		fatigue			tools or instruments in poor technical conditionnarzędzia		swell		Vibrocorer bend due to rough sea.	Porcupine Basin, Mediterranean, Gulf of Cadiz
2021-04-22 10:57:09	Surveyor	over 10 years	Yes	Yes	equipment breakdown	crash by rocks	2	3	4	lack of caution							tools or instruments in poor technical conditionnarzędzia		sudden change of weather conditions		rain or waves over the equipments	mostly Atlantic basin
2021-04-22 11:37:06	Technician	over 10 years	No	No	Electrical failures due to water leakage into connectors	Breakdown of one of the frequency drives of the fiber optic deepsea winch during a cruise exploring deepsea smokers near Fuji. During the day ROV work and during night time camera transects at the seabed. Due to the failure of the drive the camerawork was canceled for some weeks. The last week we had the drive exchanged with a spare one and copied the software and had the winch up and running aga…	2	3	3	lack of caution		rush					tools or instruments in poor technical conditionnarzędzia		other	waterpressure	Water entering electrical connections of HD video instruments, pressure housings of various sub sea instruments	Atlantic, Pacific and Indian ocean, Mediterranean Sea and Poles
2021-04-22 14:45:25	Surveyor	1-5 years	Yes	Yes	Winch mechanical issues. Communication issues with sensors (wiring or connectors).	a SBE 45 started to report the conductivity as 10,000x the true value. Cause was unknown but required sending it back to seabird.	4	4	3	lack of caution	lack of qualifications or good training		no compliance with the procedures		poor work organisation		inadequate tools or instrumentsnarzędzia		other	pressure with depth	water intrusion with depth due to poor condition or contaminated O-rings or mating surfaces.	North atlantic and Gulf of Mexico.
2021-04-22 15:23:15	RV Manager	over 10 years	Yes	No	bad weather	Prop failure	2	3	4			rush		fatigue			tools or instruments in poor technical conditionnarzędzia		swell		DP failure in bad weather	North Sea
2021-04-22 16:13:27	Crew member	over 10 years	Yes	No	The cabling and instruments on CTDs have failed the most often for me. Electricity, salt water, and pressure are bound to cause problems at any point.	Salt water intruded into the electrical termination to the CTD on the very first cast of the cruise. The whole cruise shifted focus until we could re-terminate the cable. From that point on I always tried to do a test cast to make sure the CTD was working prior to a cruise.	3	5	3		lack of qualifications or good training		no compliance with the procedures				tools or instruments in poor technical conditionnarzędzia		other	The combination of salt water, electricity, pressure from depth, and working on a moving platform	In the middle of a cruise a CTD can just stop working because the salt water and pressure have finally invaded the electrical connections.	Atlantic & Pacific Oceans, Gulf of Mexico
2021-04-22 20:16:25	Surveyor	over 10 years	Yes	Yes	Electronics	Winch failures, Lack of priority for maintenance, lack of institutional knowledge from too much turn over-attrition of crew - because their experience and knowledge was not valued at an institutional level so they always quit and get a better job	4	2	3		lack of qualifications or good training			fatigue	poor work organisation		tools or instruments in poor technical conditionnarzędzia		sudden change of weather conditions		I work on many different icebreakers - none of our technology is designed for extreme cold weather	Arctic and Antarctic
2021-04-22 20:40:26	Surveyor	over 10 years	Yes	Yes	The most of the times the failure was either because instruments were not closed up properly or cables and more frequently connectors failed. Equipment lost is also one of the posibilities.	We put a current meter in the water for a month. After 3 weeks we take it out. It was flooded. The water got in at the very beginning because the gasket was not properly placed. A similar measurement attempt ended up even worse. The fishing boats dredged our equipment two miles away. Most of the equipment was damaged. We have only now recovered some parts.	5	2	3	lack of caution		rush					tools or instruments in poor technical conditionnarzędzia		sudden change of weather conditions		A drifter was lost due to bad weather.	Mediterranean
2021-04-23 09:07:03	Technician	over 10 years	Yes	No	power supply failure or card burning due to the quality of the power distribution	fault of the hydraulic motor on streamer winch, no spares was available on board. The cause is still not fully clear	4	2	4				no compliance with the procedures		poor work organisation		tools or instruments in poor technical conditionnarzędzia		sudden change of weather conditions		SSS and seismic streamer	worldwide
2021-04-26 09:32:46	Crew member	over 10 years	No	Yes	Multibeam failures during 2 years (was a prototype) which caused various cruise cancellations. Hydraulic failures on ROVs are common too.	Loss of gravity corer (stuck into the rock)	3	2	4	lack of caution				fatigue			tools or instruments in poor technical conditionnarzędzia		swell		Instruments (like CTD) hitting the ship while brought onboard	Atlantic Ocean, Pacific Ocean, Mediterranean Sea, Norwegian and Greenland Sea, Labrador Sea, Caraibs Sea
2021-04-26 13:47:15	Scientist	over 10 years	Yes	No	Break in electrical (e.g., transducer) cables; software and computer crashes. All of which were fixed in the field.	NA	3	1	4			rush	no compliance with the procedures		poor work organisation		inadequate tools or instrumentsnarzędzia		other	I think bad weather can cause bad decisions, but the weather doesn't cause the failure	NA	North Atlantic
2021-04-27 01:58:14	Scientist	over 10 years	Yes	Yes	Failure of the ship's main engine	Excessive heating of cylinders	3	1	5	lack of caution	lack of qualifications or good training		no compliance with the procedures		poor work organisation		other	Lack of proper maintenance	other	not applicable	Water ingress in submerged equipment Breakage of equipment during lowering-raising manoeuvres	South West Atlantic
2021-04-30 08:40:28	Survey manager	over 10 years	Yes	No	Malfunction of a mechanical water sampler.	Black out on board due to an electrical failure.	4	1	1	lack of caution							tools or instruments in poor technical conditionnarzędzia		swell		1) Improper closure of a sampler due to waves (water, sediment or crab samplers) 2) Malfunction of a sampler due to temperatures below -10°C with strong wind causing freezing of equipment	Bay of Bothnia, Gulf of Finland and Baltic Proper
2021-05-04 12:31:59	Surveyor	1-5 years	No	Yes	cables failures, rips of cables, bended VC pipes	nothing unusual / outstanding	2	3	4	lack of caution		rush					inadequate tools or instrumentsnarzędzia		swell		hit of equipment hanged from the crane against the vessel; suction of the cable/ equipment by the propellers	Baltic Sea

## Sheet: Arkusz2
Describe the most common measuring equipment failures you have encountered while working at sea	nature	co
Połączenia giętkie, subcon.	technical	Zerwanie liny
elektryka	technical
Zapomniana część sprzętu	organizational
Niemożność załączenia sonaru, błędy głowicy MBES (błąd normalizacji), nie sprawny jeden z czujników w magnetometrze, brak komunikacji z magnetometrem.	technical
Zerwanie magnetometru. Zerwanie Subbottom Profilera	technical	zerwanie liny
Woda dostaje się do przyrządów pomiarowych.		Woda dostaje się do przyrządów pomiarowych.
wjazd sprzętu w bloczek	human error
Zerwanie liny	technical	Zerwanie liny
niesprawna sonda CTD, brak baterii np. w głębokościomierzu, pHmetrze,	organizational
przerwa w łączności (oprogramowanie)
Uszkodzenia mechaniczne	uszkodzenia mechaniczne	uszkodzenia mechaniczne
uszkodzenie sprzętu	uszkodzenia mechaniczne	uszkodzenia mechaniczne
zgubienie sprzętu		Zerwanie liny
Związane z kablami sejsmicznymi, najczęściej splatanie, obrastanie, oraz inne najczęściej spowodowane zbyt dużą głębokością.	forces of nature	kable
uderzenie, zerwanie holowanych urządzeń pomiarowych		zerwanie liny
pęknięcie liny, utopienie sprzętu		zerwanie liny
zaplątanie kabli w śrubę jednostki	human error	zaplątanie kabli w śrubę jednostki
uszkodzenia żerdzi i końcówek CPT	uszkodzenia mechaniczne
zaplątanie kabla w śrubę	human error	zaplątanie kabli w śrubę jednostki
zerwanie się liny, na której jest holowany sprzęt		zerwanie liny
Uszkodzenie okablowaniem nie możliwe do naprawienia od ręki.		kable
Awaria sprzętu pozycjonującego USBL, awaria kontrolerów wind i wciągarek sprzętu	technical
Kablolina		zerwanie liny
zawieszenie CODy, zawieszenie komputera	technical	oprogramowanie
Przerwana komunikacja na linii urządzenie holowane - winda	technical
Popękana stalówka, przecięty umbilical, pęknięty maszt CPT, zerwane łańcuchy	uszkodzenia mechaniczne
trudno powiedzieć czasami elektronika
czasami mechaniczne np. wygięcie czerpaka na kamieniu	uszkodzenia mechaniczne
utrata połączenia, brak komunikacji, błąd przesyłu danych (np. nawigacyjnych)
uszkodzenia mechaniczne (zderzenie z obiektem podwodnym)	uszkodzenia mechaniczne
Problemy z oprogramowaniem na komputerze.	technical	oprogramowanie
Gradiometer based cable tracker failing to perform as claimed	technical
Towfish termination and winches	technical
Towed equipment failure (sidescan, magnetometer,...)
Mbes failure
Uszkodzenie kabloliny, urwanie sonaru, uderzenie głowicą (MBRS, USBL) w dno		zerwanie liny
Positioning Equipment (C-nav, Veripos, Starpack)	technical
Operator error, damage due to floating debris, fatigue, poor workmanship, incorrect use. Hardware latent failures
damage due to floating debris		zerwanie liny
Acoustic positioning systems	technical
Uderzenie sprzętem o dno
wkręcenie kabla w blok dźwigu	human error	winda
Cables malfunctioning		kable
equipment itself	technical
Przecieki i przebicia złączy i kabli		kable
General lack of spares whether not enough sections for uhr/hr seismic
or failure of sonar (sss) when crashed by peoplw not paying proper attention		zerwanie liny
Problemy z systemem operacyjnym sondy pomiarowej lub rozety.		oprogramowanie
SSS / Magnetometer
Failures in old echosounders electronics	technical
failures with data cables of winches	technical	winda
Uszkodzenia kablowe w części mokrej.		kable
Electrical failures, due to mech/electric overloads or saltwater intrusion in connections.
CTD problems, ROV problems, corer/samplers breaks, geophysical equipment malfunctions
Breakage of Pigtails and air gun holding wires, due to the periodic fatigue of the material due to the effects of the sea and the firing of high pressure air.
There is no "most common" occurence. The equipment that is used the most, usually have least failures, but still they do. Cable connection problems on CTD or towed vehicles are common. Most frequent failures are to equipment that is used very seldom.		kable
winch/wire failure	technical	windy
Cable connector failures		kable
Broken cable		kable
Nieszczelności		kable
zerwanie kabloliny, zwarcie na kablolinie, brak kontaktu z urządzeniem pomiarowym		zerwanie liny
The most common failure is in the seismic acquisition system or navigation system
Electronics and software systems are frequently tested and we usually load spares on board as they have low dimensions. If costs of the spare units are reasonable, we keep always one on board. The most common measuring equipment failures are the one that we don't have spares. As soon a main power supply card is fused or towed equipment is damaged, we had to stop acquisition operation/production i…
Damaged communicstions cables either due to stress ,incorrect mating, nicks in cable causing water ingress or damaged slip rings.		kable
General IT infrastructure failure early on a decade ago. We have curbed this and now have near 100% uptime due to ruggedized, redundant, and enterprise IT infrastructure and monitoring. The upfront cost was huge, BUT we provided data that loss of ship time at sea is even more expensive. Due to this, we were able to provide scientists extra days at sea they usually anticipate for the usual failure…		oprogramowanie
GPS, but it's much better now. Multibeam failed in port tests, cruise cancelled.
Winch failure for CTD casts		winda
beam trawl hookups when doing fish surveys ( but this is expected). CTD O2 sensors.
Failures of the CTD, when a backup CTD is not available, and no other instruments are being used.
An oceanographic winch.	technical	winda
Sensor failures on CTD, equipment lost on parted wire.
Wind and CTD sensors, but we always take complete spare CTD/rosette(s) and additional spare sensors. Most research voyages are multi disciplinary and we move into other operations while we repair a malfunctioning item. We have redundant sensors for higher failure items like wind sensors.
Issues with the CTD not working, issues with differences in salinity on 2 CTD's
Electrical noise in streamer
Equipment fails (technical failure)
equipment breakdown
Electrical failures due to water leakage into connectors		woda w urządzeniu
Winch mechanical issues.		winda
Communication issues with sensors (wiring or connectors).
bad weather	forces of nature
The cabling and instruments on CTDs have failed the most often for me. Electricity, salt water, and pressure are bound to cause problems at any point.		kable
Electronics	technical
The most of the times the failure was either because instruments were not closed up properly or cables and more frequently connectors failed.	human error	kable
Equipment lost is also one of the posibilities.	technical	zerwanie liny
power supply failure or card burning due to the quality of the power distribution
Multibeam failures during 2 years (was a prototype) which caused various cruise cancellations. Hydraulic failures on ROVs are common too.
Break in electrical (e.g., transducer) cables;	technical	kable
software and computer crashes. All of which were fixed in the field.
Failure of the ship's main engine	technical
Malfunction of a mechanical water sampler.
cables failures, rips of cables		kable
bended VC pipes	mechaniczne	mechaniczne

## Sheet: Arkusz3
No	Risk	R = P × S	Source of the risk	Actions to reduce risk ?	Actions to reduce risk ?
13	damage to devices installed at the seabed	15 = 3 x 5
1	lost of towed equipment	15 = 3 x 5	human factor
5	damage to the probe sensors	12 = 3 x 4
4	mechanical damage to the equipment	12 = 4 x 3
10	collision	10 = 2 x 5
11	hooked or trapped device	8 = 2 x 4
8	blackout during survey	8 = 2 x 4
2	cable malfunction	8 = 4 x 2	technical
14	freezing	6 = 2 x 3
12	problems with the software	4 = 4 x 1
7	damage to the equipment when transporting the device or stopping at the port	4 = 2 x 2
6	damage to the equipment against the ship's propeller	4 = 3 x 3
9	issues with an oceanographic winch	3 = 3 x 1
